# Supplementary material for: An epigenetic score for BMI based on DNA methylation correlates with poor physical health and major disease in the Lothian Birth Cohort
Source: Int J Obes (Lond). 2019 Mar 6;43(9):1795–802. doi: 10.1038/s41366-018-0262-3 (PMC6760607; doi:10.1038/s41366-018-0262-3)
Supplement: Supplementary file 1 — Supplementary Tables [file 41366_2018_262_MOESM1_ESM.xlsx]

## Sheet: S1 Descriptive statistics
Table S1: Descriptive statistics for LBC1936 and LBC1921 variables.
	LBC936					LBC1921
	n	mean	SD	min	max	n	mean	SD	min	max
Physical Health
Height (cm)	892	166.365	8.9112	143	193
Weight (kg)	891	76.9852	14.318	40	133.8	433	69.6208	12.63	37.5	124
BMI (kg/m2)	891	27.7561	4.38046	16.0231	48.5211	432	26.1811	4.05347	16.3756	50.6062
Time to walk six metres (sec)	888	3.86442	1.22248	1.05	14.74	430	4.75239	1.9818	2.26	27
Right hand grip strength (kg)	888	28.9628	10.211	2	60
Forced expiratory volume in 1 second (litres)	890	2.36297	0.684617	0.49	5.13
General physical health	882	-0.00152	0.994504	-4.11562	3.02036
Mental Health
HADS anxiety subscale	891	4.86981	3.24347	0	17
HADS depression subscale	888	2.80405	2.24736	0	16
HADS total score	888	7.66104	4.60466	0	26
Cognitive Ability
WAIS-III: Symbol Search	888	24.5991	6.38816	-4	49
WAIS-III: Digit Symbol Coding	887	56.5344	12.9525	14	98
WAIS-III: Matrix Reasoning	888	13.4167	5.08394	4	24
WAIS-III: Letter-Number Sequencing	882	10.8844	3.21323	1	21
WAIS-III: Backward Digit Span	891	7.69921	2.28414	2	14
WAIS-III: Block Design	888	33.705	10.4423	10	65
General fluid intelligence	876	-0.003494	0.997713	-3.44046	2.87769
National Adult Reading Test	890	34.4764	8.21368	1	50
Psychosocial Factors
IPIP Conscientiousness	776	28.0264	6.1287	9	40
IPIP Extraversion	778	21.3541	7.08949	0	40
IPIP Agreeableness	777	31.0019	5.40663	12	40
IPIP Emotional Stability	775	24.5858	7.68472	1	40
IPIP Intellect	774	23.8656	5.79708	5	40
WHOQOL-BREF: Physical health	786	16.0645	2.6657	6.28571	20	378	14.7848	2.75602	5.71429	20
WHOQOL-BREF: Psychological health	787	15.6917	1.80418	8.66667	20
WHOQOL-BREF: Social relationships	787	17.1605	2.37258	6.66667	20
WHOQOL-BREF: Environment	786	16.7515	1.81053	8.5	20
Bloods and Biomarkers
HbA1c (%total)	889	2.6	10.7	5.92463	0.71165	379	5.69552	0.699021	3.7	11.8
Fibrinogen (g/L)	877	3.27878	0.625443	1.6	6.1
Blood derived C reactive protein (mg/L)	882	5.29308	6.91184	1.5	90
Diastolic blood pressure standing	888	85.0015	10.0854	57	133.5
Systolic blood pressure standing	888	147.786	19.7906	98.6667	230
Diastolic blood pressure sitting	890	81.3341	10.2481	54	125.5
Systolic blood pressure sitting	890	149.642	147.833	100	220
Triglycerides (mmol/L)	806	1.63146	0.759561	0.47	6.35	421	1.85577	0.867395	0.7	6.9
Total cholesterol (mmol/L)	882	5.43583	1.17328	2.7	10.8
High-density lipoprotein Cholesterol (HDL; mmol/L)	809	1.51338	0.442394	0.53	3.82
HDL Ratio (HDL cholesterol/total cholesterol)	806	3.76337	1.06837	0.38	9.5
Lifestyle Factors
Scottish Index of Multiple Deprivation	884	4637.23	1880.73	4	6505
Units alcohol per week	892	10.0566	13.6076	0	140
Self-reported physical activity	786	3.00382	1.11874	1	6
Diet: Mediterranean	715	-0.004179	0.946041	-1.63722	6.98594
Diet: Health aware	715	0.015803	1.01115	-3.90778	5.72563
Diet: Traditional	715	-0.003263	1.01216	-2.89307	6.65453
Diet: Sweet	715	0.004563	1.00188	-1.91584	5.02929

## Sheet: S2 Results LBC1936 Lin Regs
Table S2: Results of linear regression analyses of epigenetic BMI score, phenotypic BMI and additive models on LBC1936 outcome variables. Raw p values lower than the Bonferroni corrected level of significance (α=0.00026) are presented in bold.
		Epigenetic BMI score					Phenotypic BMI					Additive model
												Epigenetic BMI score				Phenotypic BMI
	covariates	n	standardised beta	SE	raw p=	R2	n	standardised beta	SE	raw p=	R2	n	standardised beta	SE	raw p=	standardised beta	SE	raw p=	R2
Physical health
Height (cm)	age, sex	890	-0.04788	0.02314	0.03882	0.0033	891	-0.07112	0.02305	0.0021	0.0049	889	-0.02679	0.02432	0.27092	-0.06304	0.02431	0.00967	0.0066
Weight (kg)	age, sex	889	0.238675	0.028777	4.05e-16	0.0568	891	0.78857	0.01378	<2e-16	0.6167	889	-0.01301	0.01454	0.3711	0.79247	0.01454	<2e-16	0.617
BMI (kg/m2)	age, sex	889	0.3176	0.03188	<2e-16	0.099776					0
Time taken to walk six metres (sec)	age, sex, height	886	0.13805	0.03255	2.46e-05	0.0188	888	0.26458	0.03167	2.55e-16	0.06836	885	0.06127	0.0333	0.0661	0.24423	0.03331	5.12e-13	0.07116
Right hand grip strength (kg)	age, sex	886	-0.02373	0.02138	0.267344	0.0004	888	-0.03542	0.02136	0.097607	0.0019	885	-0.01192	0.02251	0.59668	-0.03198	0.02258	0.15706	0.0018
Forced expiratory volume in 1 second (l)	age, sex, height	888	-0.13054	0.02434	1.05e-07	0.0171	890	-0.05987	0.0247	0.0155	0.0025	887	-0.12368	0.02567	1.71e-06	-0.02057	0.02573	0.424	0.0164
General physical health	age, sex	880	-0.12728	0.02371	1.02e-07	0.0161	881	-0.15478	0.02345	7.13e-11	0.0241	879	-0.08487	0.02465	0.000603	-0.12725	0.02465	3.01e-07	0.0305
Mental health
HADS: anxiety subscale	age, sex	889	-0.0301	0.03296	0.361	0.00083	890	-0.0472	0.03302	0.153	0.0017	888	-0.01847	0.03477	0.595	-0.03997	0.03485	0.252	0.00183
HADS: depression subscale	age, sex	886	0.07798	0.03366	0.0208	0.00601	887	0.12642	0.03349	0.000171	0.016087	885	0.04082	0.03532	0.24814	0.113	0.03536	0.00145	0.017437
HADS: total score	age, sex	886	0.014925	0.033589	0.656914	0.00015	887	0.03002	0.03358	0.371463	0.00054	885	0.004226	0.035431	0.905076	0.029417	0.035471	0.407146	0.00054
Cognitive Ability
WAIS-III: Symbol Search	age, sex	886	-0.09045	0.03259	0.00563	0.00806	887	-0.06971	0.0327	0.0333	0.00491	885	-0.07577	0.0344	0.0279	-0.04539	0.03445	0.1879	0.00995
WAIS-III: Digit Symbol Coding	age, sex	885	-0.09336	0.03263	0.00432	0.00724	886	-0.12287	0.03273	0.000185	0.01483	884	-0.06122	0.0343	0.074691	-0.10123	0.03442	0.003353	0.01632
WAIS-III: Matrix Reasoning	age, sex	886	-0.06474	0.03315	0.05115	0.00478	887	-0.12352	0.03304	0.000197	0.01537	885	-0.02735	0.03478	0.431963	-0.11562	0.03488	0.000954	0.01684
WAIS-III: Letter-Number Sequencing	age, sex	880	-0.06614	0.03305	0.0457	0.00427	881	-0.12592	0.03297	0.000143	0.01607	879	-0.02872	0.03467	0.407652	-0.11674	0.0348	0.000831	0.0167
WAIS-III: Backward Digit Span	age, sex	889	-0.04327	0.03318	0.193	0.00185	890	-0.11913	0.03296	0.000319	0.01452	888	-0.005147	0.03481	0.882485	-0.117528	0.034826	0.000771	0.01453
WAIS-III: Block Design	age, sex	886	-0.06893	0.03298	0.0369	0.00422	887	-0.03878	0.03295	0.24	0.002	885	-0.06123	0.03475	0.0784	-0.01882	0.03473	0.588	0.00482
General fluid intelligence	age, sex	874	-0.09645	0.03262	0.00319	0.00883	875	-0.13997	0.03252	1.87e-05	0.02016	873	-0.0573	0.03417	0.093901	-0.12136	0.03427	0.000419	0.02255
National Adult Reading Test	age, sex	888	-0.11404	0.03282	0.000537	0.013	889	-0.17821	0.03259	5.91e-08	0.03246	887	-0.06245	0.03422	0.0684	-0.15874	0.03432	4.3e-06	0.03622
Psychosocial Factors
IPIP Conscientiousness	age, sex	774	-0.07679	0.03579	0.0322	0.006349	775	-0.16858	0.03628	3.98e-06	0.027499	773	-0.02439	0.03744	0.515	-0.16168	0.03836	2.79e-05	0.028949
IPIP Extraversion	age, sex	776	-0.006134	0.036107	0.865	-9.2e-05	777	0.02564	0.037078	0.489	0.000587	775	-0.015843	0.038148	0.678	0.030168	0.039175	0.441	0.000649
IPIP Agreeableness	age, sex	775	-0.053197	0.033517	0.113	0.0018	776	-0.0662306	0.0341421	0.0528	0.0048	774	-0.03507	0.03536	0.322	-0.0554	0.03606	0.125	0.0049
IPIP Emotional Stability	age, sex	773	-0.01386	0.03583	0.6989	0.00016	774	-0.03947	0.03692	0.28535	0.00148	772	-0.001529	0.037862	0.96781	-0.040232	0.039031	0.30297	0.00154
IPIP Intellect	age, sex	772	-0.079817	0.035921	0.0266	0.006378	773	-0.07809	0.03706	0.0354	0.005928	771	-0.061306	0.037872	0.106	-0.05807	0.039071	0.138	0.009328
WHOQOL-BREF: Physical health	age, sex	784	-0.14658	0.0355	4.04e-05	0.021402	785	-0.27761	0.03534	1.31e-14	0.073292	783	-0.06492	0.03641	0.075	-0.257	0.0373	1.16e-11	0.077432
WHOQOL-BREF: Psychological health	age, sex	785	-0.049116	0.035809	0.1706	0.002354	786	-0.108124	0.0364398	0.0031	0.011011	784	-0.016309	0.037673	0.6652	-0.1035	0.038527	0.00738	0.011351
WHOQOL-BREF: Social relationships	age, sex	785	-0.055534	0.035748	0.1207	0.002763	786	-0.044438	0.036574	0.2247	0.00212	784	-0.044706	0.037744	0.2366	-0.0302	0.038617	0.4344	0.003637
WHOQOL-BREF: Environment	age, sex	784	-0.086366	0.035703	0.0158	0.007485	785	-0.121702	0.036393	0.000865	0.014475	783	-0.052065	0.037532	0.16578	-0.105089	0.038454	0.00642	0.017065
Bloods and Biomarkers
HbA1c (%total)	age, sex	887	0.24639	0.03266	1.13e-13	0.060337	888	0.24104	0.03266	3.62e-13	0.057767	886	0.18873	0.03395	3.6e-08	0.18158	0.03392	1.1e-07	0.089787
Fibrinogen (g/L)	age, sex	875	0.11228	0.03365	0.000882	0.012673	876	0.10295	0.03362	0.00226	0.010773	874	0.0892	0.03549	0.0121	0.07412	0.03544	0.0368	0.017953
Blood derived C reactive protein (mg/L)	age, sex	880	0.11998	0.0333	0.000333	0.01402	881	0.18233	0.03304	4.52e-08	0.0333	879	0.06855	0.03476	0.048932	0.15999	0.03485	5.05e-06	0.03699
Diastolic blood pressure standing	age, sex	473	0.07925	0.04912	0.107	0.005967	474	0.28365	0.04822	7.66e-09	0.068337	472	-0.003109	0.049848	0.95	0.284148	0.050573	3.31e-08	0.068627
Systolic blood pressure sitting	age, sex	708	0.05324	0.03811	0.163	0.002619	709	0.14218	0.03878	0.000264	0.018676	707	0.01351	0.03962	0.733269	0.13808	0.04067	0.000724	0.018686
Diastolic blood pressure sitting	age, sex	708	0.033807	0.038132	0.3756	0.001022	709	0.248573	0.037991	1.16e-10	0.056882	707	-0.040683	0.0388	0.2948	0.26079	0.039822	1.12e-10	0.058192
Systolic blood pressure standing	age, sex	708	0.10313	0.0378	0.00652	0.01014	709	0.26749	0.03763	2.89e-12	0.06628	707	0.02835	0.03845	0.46111	0.25858	0.03946	1.09e-10	0.06659
Triglycerides (mmol/L)	age, sex	804	0.3029	0.03413	<2e-16	0.088741	805	0.2727	0.03371	2.23e-15	0.074991	803	0.23942	0.03517	1.95e-11	0.20214	0.03447	6.6e-09	0.125921
Total cholesterol (mmol/L)	age, sex	879	-0.09514	0.032	0.00303	0.00788	880	-0.06244	0.03211	0.0522	0.00558	878	-0.08236	0.03373	0.0148	-0.03531	0.03379	0.2963	0.01048
HDL Cholesterol (mmol/L)	age, sex	807	-0.28881	0.03256	<2e-16	0.08016	808	-0.27517	0.03198	< 2e-16	0.07656	806	-0.22291	0.03343	4.84e-11	-0.20915	0.03273	2.83e-10	0.12026
HDL Ratio (HDL cholesterol/total cholesterol)	age, sex	804	0.1831	0.03516	2.43e-07	0.032438	805	0.17785	0.03452	3.25e-07	0.031718	803	0.14135	0.03666	0.000124	0.1367	0.03597	0.000156	0.049678
Lifestyle Factors
Scottish Index of Multiple Deprivation	age, sex	882	-0.12859	0.03287	9.85e-05	0.01683	883	-0.12059	0.03292	0.000264	0.01505	881	-0.09939	0.03455	0.00412	-0.0894	0.03458	0.0099	0.02433
Units of alcohol consumed per week	age, sex	890	-0.02232	0.03233	0.49	0.00099	891	-0.0233	0.03228	0.471	-3e-05	889	-0.01459	0.0341	0.669	-0.01927	0.03409	0.572	0.00069
Self-reported level of physical activity	age, sex	784	-0.13406	0.03534	0.00016	0.018126	785	-0.18336	0.03599	4.37e-07	0.031936	783	-0.086	0.03697	0.02026	-0.15462	0.03792	5.03e-05	0.038536
Diet: Mediterranean	age, sex	713	-0.09697	0.03731	0.009552	0.00943	714	-0.01656	0.03902	0.6714	0.00031	712	-0.10096	0.03925	0.010318	0.01427	0.04084	0.726928	0.00961
Diet: Health aware	age, sex	713	-0.03818	0.03565	0.285	0.0034	714	-0.06051	0.03708	0.103	0.004	712	-0.02167	0.03744	0.563	-0.05255	0.03895	0.178	0.0062
Diet: Traditional	age, sex	713	0.07578	0.03707	0.04132	0.00474	714	0.11645	0.03846	0.00255	0.01331	712	0.04416	0.03879	0.2553	0.10274	0.04035	0.0111	0.01429
Diet: Sweet	age, sex	713	0.05988	0.03802	0.116	0.003405	714	-0.08247	0.03945	0.0369	0.00605	712	0.09108	0.03976	0.02228	-0.11108	0.04137	0.00742	0.013241

## Sheet: S3 Results LBC1936 Log Regs
Table S3: Results of logistic regression analyses of epigenetic BMI score, phenotypic BMI and additive models on binary LBC1936 outcome variables. Raw p values lower than the Bonferroni corrected level of significance (α=0.00026) are presented in bold.
			Epigenetic BMI score				Phenotypic BMI					Additive model
													Epigenetic BMI score				Phenotypic BMI
	covariates	n	standardised beta	SE	OR (95% CI)	raw p=	n	standardised beta	SE	OR (95% CI)	raw p=	n	standardised beta	SE	OR (95% CI)	raw p=	standardised beta	SE	OR (95% CI)	raw p=
High blood pressure	age, sex	890	0.25983	0.07031	1.30 (1.13, 1.49)	0.00022	891	0.43821	0.07382	1.55 (1.34, 1.80)	2.92e-09	889	0.1396	0.07434	1.15 (0.99, 1.33)	0.0604	0.39577	0.07714	1.49 (1.28, 1.73)	2.89e-07
Type 1 diabetes mellitus	age, sex	890	0.8118	0.2754	2.25 (1.30, 3.88)	0.0032	891	0.6403	0.2373	1.90 (1.15, 2.97)	0.00698	889	0.6706	0.2977	1.96 (1.08, 3.50)	0.0243	0.4401	0.2567	1.55 (0.91, 2.52)	0.0864
Type 2 diabetes mellitus	age, sex	890	0.776	0.13457	2.17 (1.67, 2.84)	8.09e-09	891	0.60256	0.11815	1.83 (1.45, 2.31)	3.39e-07	889	0.65362	0.14297	1.92 (1.45, 2.55)	4.84e-06	0.4267	0.12524	1.53 (1.20, 1.96)	0.000657
High cholesterol	age, sex	889	0.08967	0.07124	1.09 (0.95, 1.26)	0.2081	890	0.15555	0.07085	1.17 (1.02, 1.34)	0.0281	888	0.04684	0.07531	1.05 (0.90, 1.21)	0.534	0.14415	0.07477	1.16 (1.00, 1.34)	0.0539
Cardiovascular disease	age, sex	890	0.37393	0.08086	1.45 (1.24, 1.71)	3.76e-06	891	0.25447	0.07765	1.29 (1.11, 1.50)	0.00105	889	0.33059	0.08493	1.39 (1.18, 1.65)	9.93e-05	0.15473	0.08202	1.17 (0.99, 1.37)	0.05923
Leg pain	age, sex	890	0.0493	0.06905	1.05 (0.92, 1.20)	0.4752	891	0.07725	0.06874	1.08 (0.94, 1.24)	0.2611	889	0.0256	0.07287	1.03 (0.89, 1.18)	0.7254	0.06903	0.0725	1.07 (0.93, 1.24)	0.341
Blood circulation	age, sex	888	-0.22247	0.09747	0.80 (0.66, 0.97)	0.0225	889	-0.01709	0.09391	0.98 (0.81, 1.18)	0.856	887	-0.24093	0.10293	0.79 (0.64, 0.96)	0.0192	0.05265	0.09968	1.05 (0.86, 1.28)	0.5974
Stroke	age, sex	890	0.24637	0.15423	1.28 (0.94, 1.73)	0.1102	891	-0.04417	0.15827	0.96 (0.69, 1.29)	0.7802	889	0.28244	0.16072	1.33 (0.96, 1.81)	0.0789	-0.12937	0.16618	0.88 (0.63, 1.20)	0.4363
Neoplasm	age, sex	890	0.07294	0.10278	1.08 (0.88, 1.32)	0.478	891	0.10401	0.09844	1.11 (0.91, 1.34)	0.291	889	0.04194	0.10868	1.04 (0.84, 1.29)	0.7	0.09092	0.10392	1.10 (0.89, 1.34)	0.382
Thyroid	age, sex	889	0.03182	0.12539	1.03 (0.81, 1.32)	0.8	890	0.12143	0.11397	1.13 (0.90, 1.41)	0.287	888	-0.01094	0.1326	0.99 (0.76, 1.28)	0.934	0.12433	0.12009	1.13 (0.89, 1.43)	0.301
Parkinson's Disease	age, sex	890	-0.32083	0.46311	0.73 (0.29, 1.75)	0.48845	891	-0.3616	0.5008	0.70 (0.24, 1.67)	0.470234	889	-0.23634	0.48614	0.79 (0.30, 1.98)	0.626854	-0.28557	0.52367	0.75 (0.25, 1.91)	0.585531
Arthritis	age, sex	889	-0.10257	0.06965	0.90 (0.79, 1.03)	0.140831	890	0.13462	0.06938	1.14 (1.00, 1.31)	0.05233	888	-0.16521	0.07396	0.85 (0.73, 0.98)	0.025499	0.18791	0.07359	0.85 (0.73, 0.98)	0.010666
Allergy	age, sex	890	-0.003598	0.074168	1.00 (0.86, 1.15)	0.961	891	0.08287	0.07216	1.09 (0.94, 1.25)	0.251	889	-0.03554	0.07842	0.97 (0.83, 1.13)	0.65	0.09381	0.07619	1.10 (0.95, 1.28)	0.218

## Sheet: S4 Results LBC1921 Lin Regs
Table S4: Replication analysis: results of linear regression analyses of epigenetic BMI score on LBC1921 outcome variables. Raw p values lower than the Bonferroni corrected level of significance (α=0.0045) are presented in bold.
			Epigenetic BMI score
	covariates	n	standardised beta	SE	raw p=	R2
Physical health
Weight (kg)	age, sex	433	0.19762	0.04155	2.71e-06	0.04
BMI (kg/m2)	age, sex	432	0.245543	0.047342	3.31e-07	0.06
Time taken to walk six metres (sec)	age, sex, height	430	0.13262	0.04788	0.00585	0.02
Psychosocial
WHOQOL: physical health	age, sex	378	-0.162471	0.052513	0.00212	0.02
Bloods and Biomarkers
HbA1c (%total)	age, sex	379	0.26957	0.04957	9.72e-08	0.07
Triglyceride (mmol/L)	age, sex	421	0.2622	0.04653	3.22e-08	0.07

## Sheet: S5 Results LBC1921 log regs
Table S5: Replication analysis: results of logistic regression analyses of epigenetic BMI score on binary LBC1921 outcome variables.
			Epigenetic BMI score
	covariates	n	standardised beta	SE	OR (95% CI)	raw p=
High blood pressure	age, sex	431	0.1046	0.09947	1.11 (0.91, 1.35)	0.293
Cardio vascular history	age, sex	368	0.06485	0.13363	1.07 (0.82, 1.39)	0.62747

## Sheet: S6 Sensitivity analysis lin reg
Table S6: Sensitivity analysis in LBC1936: results of linear regression analyses of additive models with epigenetic, phenotypic and polygenic BMI scores (plus covariates) as predictors and column A variables as outcomes. Raw p values lower than the Bonferroni corrected level of significance (α=0.00026) are presented in bold.
	Additive models
			Epigenetic BMI score			Phenotypic BMI			Polygenic BMI score
	covariates	n	standardised beta	SE	raw p=	standardised beta	SE	raw p=	standardised beta	SE	raw p=	R2
Physical health
Weight (kg)	age, sex	889	-0.012681	0.014554	0.3838	0.795284	0.015208	<2e-16	-0.009203	0.01453	0.5267	0.6171
BMI (kg/m2)	age, sex	889	0.28043	0.03077	<2e-16				0.27955	0.03073	<2e-16	0.176176
Time taken to walk six metres (sec)	age, sex, height	885	0.06037	0.03333	0.07045	0.23723	0.03482	1.78e-11	0.02296	0.03324	0.49001	0.07166
Forced expiratory volume in 1 second (l)	age, sex, height	887	-0.122313	0.025668	2.21e-06	-0.008325	0.026857	0.757	-0.040391	0.025593	0.115	0.0179
General factor Physical health	age, sex	879	-0.084678	0.024681	0.00063	-0.125548	0.025874	1.45e-06	-0.005387	0.024738	0.82766	0.0305
Psychosocial
WHOQOL: physical health	age, sex	783	-0.06532	0.03646	0.0735	-0.26059	0.03919	5.56e-11	0.01093	0.03644	0.7643	0.077532
Bloods and Biomarkers
HBA1C (%total)	age, sex	886	0.18916	0.03399	3.47e-08	0.18549	0.0355	2.18e-07	-0.01274	0.03398	0.708	0.089937
Triglyceride (mmol/L)	age, sex	803	0.239431	0.0352126	2.06e-11	0.202262	0.0362968	3.44e-08	-0.0003763	0.0352556	0.9915	0.125921
HDL Cholesterol (mmol/L)	age, sex	806	-0.22408	0.03345	3.96e-11	-0.22015	0.03447	2.87e-10	0.03398	0.03337	0.3088	0.12126
HDL Ratio (HDL cholesterol/total cholesterol)	age, sex	803	0.14205	0.03669	0.000117	0.1431	0.03794	0.000174	-0.01953	0.03667	0.594472	0.050018
Lifestyle
Scottish Index of Multiple Deprivation	age, sex	881	-0.09862	0.03458	0.00445	-0.08223	0.03622	0.02341	-0.0231	0.03457	0.50423	0.02481
Self-reported level of physical activity	age, sex	783	-0.08488	0.037	0.022073	-0.14475	0.0398	0.000294	-0.03046	0.03719	0.412933	0.039356

## Sheet: S7 Sensitivity analysis log reg
Table S7: Sensitivity analysis in LBC1936: results of logistic regression analyses of additive models with epigenetic, phenotypic and polygenic BMI scores (plus covariates) as predictors and column A variables as outcomes. Raw p values lower than the Bonferroni corrected level of significance (α=0.00026) are presented in bold.
	Additive models
			Epigenetic BMI score				Phenotypic BMI				Polygenic BMI score
	covariates	n	standardised beta	SE	OR (95% CI)	raw p=	standardised beta	SE	OR (95% CI)	raw p=	standardised beta	SE	OR (95% CI)	raw p=
Type 2 diabetes mellitus	age, sex	889	0.65253	0.14307	1.92 (1.45, 2.55)	5.09e-06	0.41489	0.13475	1.51 (1.16, 1.97)	0.00208	0.03472	0.14663	1.04 (0.78, 1.38)	0.81281
Cardiovascular disease	age, sex	889	0.33549	0.0852	1.40 (1.18, 1.66)	8.23e-05	0.18793	0.08666	1.21 (1.02, 1.43)	0.03012	-0.104	0.08536	0.90 (0.76, 1.06)	0.22305

## Sheet: S8 GS Methylation CpG weights
Table S8: Generation Scotland and building the BMI Epigenetic Signature: results. CpG sites and weights of best predictor from the LASSO model.
CpG	Coefficient
(Intercept)	0.12646
cg21741562	-0.00994638
cg21587837	2.62883
cg06101177	-2.01604
cg26978172	-6.19957
cg27190967	-1.07469
cg12306057	0.882086
cg26559804	-2.44595
cg07809301	1.15384
cg07517040	1.84713
cg10408113	0.477288
cg14712058	4.72091
cg02475600	-2.93491
cg14170999	0.989678
cg10423113	0.467982
cg21029451	1.89814
cg17508302	-0.155515
cg19519737	4.33949
cg10426084	-5.02523
cg00045303	2.68474
cg17068236	0.811767
cg00175838	0.936516
cg19045002	0.351797
cg11498079	1.66972
cg21760666	-0.624478
cg20253855	-3.64667
cg16006242	-0.555356
cg26033520	4.27798
cg11363108	-3.94122
cg17989428	0.479456
cg16034168	1.20924
cg17258335	1.42899
cg16534802	-0.428679
cg22382836	0.224353
cg03991297	-0.258567
cg18040354	0.0248644
cg08130307	0.737402
cg03610073	-0.138774
cg25458175	-1.08461
cg14825340	-0.556492
cg10044575	0.14048
cg22995042	-0.49114
cg26402660	-6.54167
cg08411068	0.526791
cg07181952	1.08098
cg19324791	5.87244
cg09479241	-5.05575
cg15138339	2.22062
cg16398761	-3.12161
cg27576485	-0.261641
cg26542214	6.90047
cg23957285	0.935863
cg04522045	0.745427
cg09697999	0.638107
cg21130861	-0.46253
cg24940499	0.461727
cg24296452	0.0322502
cg09754272	0.588747
cg17287155	9.14533
cg02681040	-2.30088
cg03829194	0.136789
cg13706315	-2.085
cg12712184	-1.83328
cg17344516	3.33579
cg09357276	0.139023
cg13430439	-3.01094
cg01911981	0.00116421
cg10549986	4.1657
cg12958020	0.93889
cg19367176	-0.136654
cg24148817	-0.0882076
cg26958838	-0.0900122
cg02676175	-1.0696
cg10022702	-4.54805
cg06381803	0.316502
cg10927968	3.78445
cg10811045	-0.626482
cg03108070	-4.38531
cg09664479	-0.971692
cg26251909	-0.343798
cg21268770	-0.449771
cg01736243	0.665991
cg23992470	-0.536343
cg14741685	1.66858
cg10965178	0.549062
cg23079012	3.97068
cg27563174	-2.45442
cg10008970	-3.99343
cg17662369	0.940965
cg07346648	1.19844
cg05780543	0.561196
cg23235277	-1.1153
cg22992772	-0.160609
cg17546721	0.402908
cg26921611	-1.38366
cg06781788	-1.87196
cg13882712	4.41324
cg25106322	-0.475969
cg15181248	-0.488859
cg00627347	5.01944
cg23867718	3.30971
cg01975495	0.779729
cg25472257	-6.29121
cg26918756	-1.18322
cg01320579	-0.674298
cg03327570	-0.436538
cg14157435	-1.06483
cg05946118	-0.106129
cg14170545	1.7841
cg17066943	-5.23736
cg25583983	-0.182187
cg19912427	-0.438884
cg24740818	1.03904
cg15092239	0.746867
cg24669602	-0.972675
cg15969216	-1.08506
cg00685291	-0.154181
cg26053697	0.595988
cg25083366	1.21116
cg24678700	1.33003
cg19603885	0.559979
cg13761724	-0.164058
cg26756782	0.59978
cg03438904	1.09793
cg06137123	1.48969
cg18647449	0.298147
cg08648047	0.40829
cg02966332	-0.0526891
cg04560810	-5.94254
cg24974982	0.987167
cg02415779	0.232649
cg24698211	-0.945131
cg00701514	1.68141
cg00511228	-1.43524
cg23182840	0.671127
cg07573872	-0.904924
cg01891497	-0.413424
cg13845982	-2.27965
cg09171692	0.291581
cg25654695	-0.432456
cg03735511	5.63169
cg14448169	-1.54793
cg13520532	-0.233703
cg15423357	0.264803
cg02097604	-0.927747
cg22987448	-0.338711
cg04718414	0.282511
cg02119938	-2.0433
cg12247222	0.860304
cg01557791	3.28536
cg24853956	2.40625
cg08024316	1.13577
cg15203566	-0.284358
cg15056794	-0.545976
cg04733911	-2.54623
cg03680338	-0.0323071
cg06422039	1.51759
cg13739680	-1.22882
cg10021924	0.319493
cg07105285	-0.463496
cg25315855	4.18476
cg13487666	0.6749
cg26879696	0.427112
cg06002638	-0.145135
cg19881557	0.780597
cg27442478	-12.6952
cg04453552	2.94655
cg06673794	1.48437
cg05124614	-0.728007
cg25181043	-0.195231
cg12457901	-1.0086
cg13877106	-1.7669
cg25037335	0.189868
cg25985355	0.230168
cg19948037	-0.692768
cg15994182	-1.73353
cg06599209	-1.88996
cg11327383	1.85025
cg06633438	0.251814
cg08415417	1.93287
cg14753334	0.159417
cg16725948	0.704924
cg13676763	-1.52849
cg07363697	-0.142146
cg01019876	-0.821213
cg00555905	0.200925
cg12644668	-3.92492
cg20493718	-2.25306
cg23956260	1.24747
cg20641794	-0.276258
cg01317029	1.02821
cg09222732	-1.93146
cg17012181	3.45074
cg23744638	0.185249
cg10381071	-4.88564
cg21416529	-2.61882
cg19211853	-0.0405787
cg13556604	9.2783
cg19109608	0.380229
cg15833940	-0.506901
cg05484949	-0.158766
cg05088677	7.75664
cg13387113	0.0995819
cg15212295	1.05806
cg22753661	0.420547
cg20698421	-1.04278
cg09825979	-1.76003
cg24168538	-0.183973
cg02301929	0.277856
cg24741158	-0.0534463
cg10810860	-2.27726
cg24738311	-0.76575
cg01285435	-0.244653
cg24089118	2.09802
cg15564619	-7.26457
cg13013644	0.461189
cg18046394	1.08193
cg06838877	-0.237578
cg27297025	0.284979
cg09238801	-2.37943
cg19070138	-0.242636
cg14435720	0.56757
cg25950235	-0.450508
cg14375779	2.59426
cg25623774	0.988716
cg26878209	0.00817504
cg25864024	-4.07825
cg07149296	-0.265217
cg03318904	2.45739
cg05047209	-0.200808
cg05978154	4.54122
cg05635807	-3.92646
cg11388320	0.779632
cg14351767	-0.356782
cg27414571	2.11752
cg11832534	1.1917
cg00592643	-0.505763
cg23051272	-1.43734
cg27307781	0.0603225
cg18728264	0.664795
cg25664220	-0.300752
cg26119090	-2.03542
cg17763354	1.17328
cg14248370	1.47389
cg07695835	1.71274
cg26418881	-1.76101
cg17766560	-2.25214
cg09537553	2.23397
cg07729082	8.70871
cg07769588	4.65662
cg25599475	-6.7299
cg27239981	-1.03121
cg16200531	0.0930177
cg08264835	-0.356414
cg12307333	0.943804
cg27379240	-0.0179087
cg16347317	2.95118
cg00800141	-0.120068
cg25221975	0.327512
cg07839457	0.444048
cg06898549	2.96633
cg05991220	-2.1029
cg19574514	-0.154631
cg13824500	-0.235482
cg01831904	-0.593389
cg11433866	0.202697
cg16544989	1.07077
cg06059461	-0.104064
cg15742245	0.603984
cg15721584	1.21885
cg12724357	-2.29959
cg10768690	0.0521931
cg14906103	-0.0905893
cg25001190	-3.19992
cg16040995	-0.59021
cg17501210	-2.39446
cg08051604	1.23493
cg01932197	-0.268358
cg05304729	5.25869
cg14870271	1.96807
cg09455823	0.114226
cg21230162	-0.154784
cg20264543	0.27587
cg26836402	0.312213
cg25095973	-0.691333
cg22283925	0.0609657
cg15050310	-1.93823
cg01787285	-1.19765
cg15990972	1.3814
cg10593400	0.0043873
cg25276412	1.28875
cg00791764	0.244176
cg09554443	-4.29268
cg06233376	-0.130624
cg19743168	0.192762
cg26879386	0.00497942
cg05418719	-3.63853
cg20722088	1.3897
cg25456477	-0.480776
cg04842352	0.796884
cg27220934	0.102669
cg08223357	0.0224026
cg23691223	0.141701
cg11955878	-0.124551
cg01260308	-0.968668
cg07787614	-1.10416
cg00478435	-0.233957
cg09831562	0.187169
cg16346065	1.66852
cg01407477	1.08657
cg03607951	0.495324
cg01025883	1.10473
cg16624367	-0.544447
cg22488164	0.671478
cg15572745	-0.326475
cg15551881	0.0592427
cg18011760	3.26408
cg00574958	-44.1035
cg16253115	-0.253443
cg00413403	-0.0372983
cg27200895	1.43139
cg12287936	-0.837773
cg23235497	0.203203
cg26841647	0.95855
cg06354975	0.648188
cg21248987	0.00807656
cg02780017	5.44998
cg13854341	-0.0306697
cg09050331	0.447583
cg16663980	2.46643
cg17071045	0.219665
cg17901584	-5.57415
cg01350680	1.67255
cg05396897	0.961273
cg08309687	-1.42325
cg04065210	-1.56112
cg26134737	-0.20539
cg10581837	-2.13629
cg00227156	-0.368343
cg06039489	0.207845
cg03173502	-1.30511
cg07907506	-0.62997
cg19373099	3.01084
cg19200953	0.0075743
cg07068616	1.26216
cg04701505	-0.821525
cg14150666	0.869981
cg04602747	-0.270474
cg07814318	3.1261
cg06688770	-0.401336
cg23296006	-1.26523
cg06690548	-2.89564
cg02701024	-0.0520685
cg05681560	-0.0553159
cg03563354	-0.00201843
cg15234627	-0.383432
cg08120210	1.14225
cg08492238	-0.0619374
cg06533408	-1.0978
cg25876443	-0.035808
cg06686226	0.968054
cg23263057	-0.102848
cg18865832	0.600922
cg10191240	-0.000295106
cg09823288	-1.50396
cg25984034	0.577106
cg13772414	1.32393
cg23174406	-0.0424767
cg23850913	-2.3071
cg26475594	-1.53519
cg08346820	-0.267613
cg01045132	0.225728
cg18181703	-1.94973
cg11586570	-0.558604
cg14476101	-0.730285
cg20411127	-1.12819
cg14879065	-0.632603
cg00498211	-0.343556
cg26855724	1.03791
cg08782510	0.158903
cg01847441	0.214113
cg27076113	-0.0964833
cg14503564	0.622814
cg23953831	0.113345
cg05850870	-0.00854758
cg00701951	-0.0150934
cg23758309	0.106948
cg08726900	-1.37529
cg06086933	0.425995
cg11202345	1.84315
cg26882164	1.08841
cg26463170	-0.47029
cg17928883	0.407141
cg25158622	5.47585
cg07804888	-0.0769074
cg00475456	-0.494235
cg01004682	0.00502535
cg18281842	-0.188527
cg17061862	-1.71933
cg08548559	-3.12012
cg24550026	-0.338936
cg19025461	0.135481
cg06500161	18.1909
cg14644378	-0.296146
cg05468843	7.31356
cg02650017	-3.50304
cg15195495	1.5209
cg12751644	0.0141964
cg07739215	0.269048
cg17871993	0.62725
cg19962424	1.78855
cg17307558	1.7131
cg21429551	-1.80366
cg23719516	0.892391
cg14681171	-0.524318
cg16073143	0.11005
cg12366685	-1.31241
cg02714303	-0.594984
cg15512289	1.83684
cg19918549	0.282476
cg09349128	-5.00435
cg18280758	-0.947226
cg20099005	2.2934
cg26804423	0.0465685
cg09560533	0.0492693
cg04577162	3.13734
cg14973421	-0.368639
cg25839724	0.547856
cg01682784	-0.181149
cg18680181	-0.217449
cg15871086	0.107668
cg10871120	0.0377517
cg22103219	-0.082413
cg08256088	5.47296
cg27001894	0.17028
cg26950531	-7.68142
